# Supplementary material for: Salidroside can protect against ferroptosis in cardiomyocytes and may be related to the regulation of GGT1
Source: Front Pharmacol. 2025 May 14;16:1580506. doi: 10.3389/fphar.2025.1580506 (PMC12117263; doi:10.3389/fphar.2025.1580506)
Supplement: Supplementary file 1 [file DataSheet1.xlsx]

## Sheet: Appendix Table S1
CONTROL_vs_RSL3|CONTROL_vs_SAL|RSL3_vs_SAL	marker	suppressor|marker	driver|marker	driver|suppressor|marker
Mcm3	PTGS2	SLC7A11	RPL8	TF
Pole	DUSP1	GPX4	IREB2	HMOX1
Mcm7	NCF2	HSPB1	ATP5MC3	ATF4
Rftn2	MT3	NFE2L2	ACSF2	symbol
Clspn	UBC	FTH1	TFRC
Mcm6	ALB	SLC3A2	ALOX5
Cdt1	TXNRD1	SLC40A1	ALOX12
Mcm10	SRXN1	CBS	ALOX15
Espl1	GPX2	SESN2	CHAC1
Mcm5	BNIP3	FTL	MAPK14
Chaf1a	OXSR1	RRM2	ELAVL1
Timeless	SELENOS	GDF15	HMGB1
Cdc6	ANGPTL7	NOS2	ATF3
Lig1	DDIT4	RELA	IL6
Chaf1b	LOC284561	PRDX1	AGPAT3
Cenpt	ASNS
Txnip	TSC22D3
Rad54l	DDIT3
Sh3tc2	JDP2
Fanci	SLC1A4
E2f7	PCK2
Rad51	TXNIP
Pold1	VLDLR
Lmnb1	GPT2
Chtf18	PSAT1
Kif20a	LURAP1L
Cdc45	SLC7A5
Rmi2	HERPUD1
Cdca7	XBP1
Mybl2	ZNF419
Iqgap3	KLHL24
Cenpu	TRIB3
Nrm	ZFP69B
Asf1b	ATP6V1G2
Foxm1	VEGFA
Xkr5	TUBE1
Hrob	ARRDC3
Orc1	CEBPG
Cdca5	SNORA16A
AABR07049960.1	RGS4
Atp2a3	BLOC1S5-TXNDC5
Melk	LOC390705
Ggt1	EIF2S1
Aunip	KIM-1
Serpine1	CXCL2
Inhbe	HSD17B11
Heg1	SETD1B
Hoxb9	MAFG
Xdh	IL33
Cavin2	HAMP
Nhej1	STEAP3
AABR07058955.2	DRD5
Dapk1	DRD4
Nrep	MAP3K5
Pclaf	SLC2A1
Emp2	SLC2A3
Stom	SLC2A6
Plcxd2	SLC2A8
Acsm2	SLC2A12
Dcx	GLUT13
AABR07065139.2	SLC2A14
Anks1b	EIF2AK4
Olfml2b	TFAP2C
LOC102548682	SP1
AABR07066820.1	HBA1
Gdpd2	NNMT
Pcdha4	PLIN4
C1qtnf3	HIC1
C3	STMN1
Taf7l	CAPG
Tnik	HNF4A
Unc45b	NGB
Fgf18	YWHAE
Hist1h2an	GABPB1
Znrd2	AURKA
Prss46	MIR4715
Pamr1	RIPK1
	MIR30B
	MMP13
	LRRFIP1
